# Supplementary material for: Scientific and technological innovation cooperation network of the Greater Bay Area in South China: A social network analysis
Source: PLoS One. 2025 Jul 1;20(7):e0326515. doi: 10.1371/journal.pone.0326515 (PMC12212550; doi:10.1371/journal.pone.0326515)
Supplement: S1 File — (XLSX) [file pone.0326515.s001.xlsx]

## Sheet: original data
公开（公告）日	合作方
2010.09.22	深圳-香港
2010.08.18	深圳-香港
2010.08.04	深圳-香港
2010.09.08	深圳-香港
2010.10.13	广州-香港
2010.05.14	广州-香港
2010.12.23	东莞-香港
2010.05.05	东莞-香港
2010.01.06	东莞-香港
2010.01.06	东莞-香港
2010.01.06	东莞-香港
2010.01.06	东莞-香港
2010.01.06	东莞-香港
2011.11.16	东莞-香港
2011.04.20	深圳-香港
2011.06.01	东莞-香港
2011.08.10	珠海-香港
2011.12.28	深圳-香港
2011.09.21	深圳-香港
2011.05.11	深圳-香港
2011.09.28	深圳-香港
2011.01.19	深圳-香港
2012.08.08	东莞-香港
2012.05.30	惠州-香港
2012.04.25	惠州-香港
2012.01.18	惠州-香港
2012.11.16	惠州-香港
2012.07.04	深圳-香港
2012.11.07	东莞-香港
2012.07.04	深圳-香港
2012.03.14	深圳-香港
2012.05.02	深圳-香港
2012.07.18	深圳-香港
2012.08.01	澳门-广州
2012.07.25	东莞-香港
2012.07.25	深圳-香港
2012.07.25	深圳-香港
2012.12.12	深圳-香港
2012.09.19	深圳-香港
2012.12.12	深圳-香港
2012.07.04	深圳-香港
2012.12.26	深圳-香港
2012.01.11	广州-香港
2012.07.25	深圳-香港
2013.03.06	广州-香港
2013.01.02	东莞-香港
2013.09.04	深圳-香港
2013.02.13	深圳-香港
2013.02.13	深圳-香港
2013.03.06	深圳-香港
2013.02.13	深圳-香港
2013.02.13	深圳-香港
2013.07.31	江门-香港
2013.07.10	江门-香港
2013.01.02	江门-香港
2013.02.20	江门-香港
2013.01.02	江门-香港
2013.01.02	江门-香港
2013.03.27	江门-香港
2013.02.27	深圳-香港
2013.06.19	深圳-香港
2013.08.14	深圳-香港
2013.11.27	深圳-香港
2013.08.14	深圳-香港
2013.06.05	东莞-香港
2013.06.05	东莞-香港
2013.02.06	深圳-香港
2013.11.27	东莞-香港
2013.04.10	深圳-香港
2013.01.02	香港-深圳-惠州
2013.08.07	深圳-香港
2013.07.24	澳门-深圳
2013.07.24	澳门-深圳
2013.12.04	东莞-香港
2013.12.04	东莞-香港
2013.04.10	中山-香港
2013.03.13	肇庆-香港
2013.05.29	深圳-香港
2013.12.25	深圳-香港
2013.07.03	深圳-香港
2013.06.19	深圳-香港
2013.02.06	深圳-香港
2013.07.24	深圳-香港
2013.11.27	深圳-香港
2013.04.17	深圳-香港
2013.04.03	深圳-香港
2013.03.20	深圳-香港
2013.09.25	深圳-香港
2013.09.04	深圳-香港
2013.10.16	深圳-香港
2013.09.25	深圳-香港
2013.07.24	澳门-深圳
2013.07.24	澳门-深圳
2013.01.23	广州-香港
2013.07.24	广州-香港
2014.04.16	惠州-香港
2014.03.12	惠州-香港
2014.05.21	深圳-香港
2014.12.03	深圳-香港
2014.11.19	深圳-香港
2014.06.18	深圳-香港
2014.07.09	深圳-香港
2014.06.18	深圳-香港
2014.07.09	深圳-香港
2014.12.24	广州-香港
2014.11.05	广州-香港
2014.08.13	广州-香港
2014.11.05	广州-香港
2014.11.05	广州-香港
2014.08.06	广州-香港
2014.11.05	广州-香港
2014.12.24	广州-香港
2014.11.05	广州-香港
2014.01.01	中山-香港
2014.10.22	东莞-香港
2014.06.18	澳门-广州
2014.10.22	东莞-香港
2014.01.15	东莞-香港
2014.10.29	东莞-香港
2014.09.10	广州-香港
2014.07.02	深圳-香港
2014.05.07	深圳-香港
2014.08.06	深圳-香港
2014.07.16	深圳-香港
2014.07.16	深圳-香港
2014.12.03	深圳-香港
2014.08.11	深圳-香港
2014.12.24	深圳-香港
2014.08.06	深圳-香港
2014.08.06	深圳-香港
2014.04.02	深圳-香港
2014.12.10	深圳-香港
2014.11.05	广州-香港
2015.06.17	惠州-香港
2015.05.06	东莞-香港
2015.07.08	深圳-香港
2015.04.15	深圳-香港
2015.12.02	深圳-香港
2015.12.16	深圳-香港
2015.12.16	深圳-香港
2015.12.23	深圳-香港
2015.12.23	深圳-香港
2015.01.07	广州-香港
2015.06.10	东莞-香港
2015.05.20	深圳-香港
2015.04.29	广州-香港
2015.07.15	东莞-香港
2015.03.11	澳门-东莞
2015.11.18	澳门-东莞
2015.08.19	澳门-东莞
2015.11.18	澳门-东莞
2015.12.02	澳门-东莞
2015.12.09	澳门-东莞
2015.07.08	澳门-东莞
2015.08.19	澳门-东莞
2015.07.01	澳门-东莞
2015.07.01	澳门-东莞
2015.02.04	澳门-东莞
2015.04.01	澳门-东莞
2015.07.08	东莞-香港
2015.09.02	东莞-香港
2015.05.20	澳门-东莞
2015.02.04	澳门-东莞
2015.10.07	江门-香港
2015.10.07	江门-香港
2015.07.15	江门-香港
2015.10.07	江门-香港
2015.01.07	广州-香港
2015.03.11	广州-香港
2015.06.03	深圳-香港
2015.09.30	深圳-香港
2015.06.03	深圳-香港
2015.05.25	深圳-香港
2015.12.23	深圳-香港
2015.11.18	深圳-香港
2015.07.06	深圳-香港
2015.04.15	深圳-香港
2015.03.09	深圳-香港
2015.04.15	深圳-香港
2015.11.18	深圳-香港
2015.01.07	深圳-香港
2015.09.16	深圳-香港
2015.03.11	深圳-香港
2015.10.28	深圳-香港
2015.03.18	深圳-香港
2015.04.15	深圳-香港
2015.12.30	深圳-香港
2015.03.11	深圳-香港
2015.05.27	深圳-香港
2015.04.15	深圳-香港
2015.12.16	深圳-香港
2015.01.21	深圳-香港
2015.09.30	深圳-香港
2015.03.04	深圳-香港
2015.12.09	深圳-香港
2015.04.15	深圳-香港
2015.12.09	深圳-香港
2015.11.11	深圳-香港
2015.04.15	深圳-香港
2015.07.27	深圳-香港
2015.03.16;	深圳-香港
2015.09.16	深圳-香港
2015.03.04	深圳-香港
2015.10.07	深圳-香港
2015.11.11	深圳-香港
2015.07.29	深圳-香港
2015.09.30	深圳-香港
2015.09.02	深圳-香港
2015.12.30	深圳-香港
2015.12.09	深圳-香港
2015.08.26	深圳-香港
2016.05.11	惠州-香港
2016.03.30	惠州-香港
2016.04.20	东莞-香港
2016.04.06	东莞-香港
2016.04.13	深圳-香港
2016.08.17	东莞-香港
2016.07.29	东莞-香港
2016.02.17	江门-香港
2016.02.17	江门-香港
2016.03.23	江门-香港
2016.05.11	江门-香港
2016.05.11	江门-香港
2016.05.11	江门-香港
2016.01.06	深圳-香港
2016.06.01	深圳-香港
2016.01.13	东莞-香港
2016.04.06	澳门-东莞
2016.01.20	澳门-东莞
2016.04.20	东莞-香港
2016.10.05	东莞-香港
2016.09.07	广州-香港
2016.08.24	深圳-香港
2016.10.12	深圳-香港
2016.12.28	深圳-香港
2016.01.06	深圳-香港
2016.01.13	深圳-香港
2016.08.16	深圳-香港
2016.12.13	深圳-香港
2016.04.27	深圳-香港
2016.11.02	深圳-香港
2016.06.01	深圳-香港
2016.09.07	深圳-香港
2016.08.31	深圳-香港
2016.04.20	深圳-香港
2016.10.04	深圳-香港
2016.11.30	广州-香港
2016.11.09	广州-香港
2016.07.06	澳门-广州
2016.11.23	澳门-广州
2017.05.05	惠州-香港
2017.03.01	惠州-香港
2017.02.01	深圳-香港
2017.12.29	深圳-香港
2017.11.07	澳门-广州
2017.07.04	澳门-珠海
2017.12.22	澳门-珠海
2017.12.08	深圳-香港
2017.02.14	深圳-香港
2017.11.10	深圳-香港
2017.01.18	深圳-香港
2017.04.12	深圳-香港
2017.04.11	深圳-香港
2017.03.08	深圳-香港
2017.05.03	深圳-香港
2017.12.19	深圳-香港
2017.03.14	深圳-香港
2017.05.31	深圳-香港
2017.04.18	深圳-香港
2017.01.04	深圳-香港
2017.02.22	深圳-香港
2017.01.11	深圳-香港
2017.11.24	广州-香港
2017.05.24	广州-香港
2017.05.31	广州-香港
2017.05.31	广州-香港
2017.12.29	广州-香港
2017.07.11	广州-香港
2017.05.31	广州-香港
2017.12.29	广州-香港
2017.07.28	广州-香港
2017.05.31	澳门-广州
2018.09.11	深圳-香港
2018.04.24	惠州-香港
2018.11.16	深圳-香港
2018.07.06	东莞-香港
2018.07.06	东莞-香港
2018.09.11	东莞-香港
2018.09.18	广州-香港
2018.05.15	广州-香港
2018.09.18	广州-香港
2018.06.26	东莞-香港
2018.09.10	东莞-香港
2018.06.26	东莞-香港
2018.08.07	澳门-珠海
2018.12.07	澳门-珠海
2018.09.17	澳门-珠海
2018.03.27	深圳-香港
2018.07.13	深圳-香港
2018.08.14	深圳-香港
2018.07.10	深圳-香港
2018.03.07	深圳-香港
2018.05.11	深圳-香港
2018.03.12	深圳-香港
2018.01.12	深圳-香港
2018.07.06	深圳-香港
2018.02.13	深圳-香港
2018.06.22	深圳-香港
2018.03.16	深圳-香港
2018.07.10	深圳-香港
2018.02.09	深圳-香港
2018.07.10	深圳-香港
2018.07.06	深圳-香港
2018.07.10	深圳-香港
2018.03.27	深圳-香港
2018.07.24	深圳-香港
2018.02.23	广州-香港
2018.02.23	广州-香港
2018.02.23	广州-香港
2018.05.04	澳门-广州
2018.11.06	澳门-广州
2019.08.27	江门-香港
2019.08.27	江门-香港
2019.05.07	江门-香港
2019.03.01	深圳-香港
2019.06.11	香港-澳门
2019.08.23	深圳-香港
2019.05.21	广州-香港
2019.05.21	广州-香港
2019.01.01	广州-香港
2019.12.30	广州-香港
2019.01.14	东莞-香港
2019.04.30	东莞-香港
2019.01.11	东莞-香港
2019.05.24	东莞-香港
2019.02.15	东莞-香港
2019.06.17	东莞-香港
2019.08.16	东莞-香港
2019.05.06	东莞-香港
2019.12.30	东莞-香港
2019.12.30	东莞-香港
2019.06.04	东莞-香港
2019.12.30	东莞-香港
2019.12.30	东莞-香港
2019.12.30	东莞-香港
2019.04.26	东莞-香港
2019.12.23	东莞-香港
2019.02.01	东莞-香港
2019.06.21	中山-澳门
2019.06.25	中山-澳门
2019.05.17	中山-澳门
2019.07.12	珠海-澳门
2019.08.06	珠海-澳门
2019.07.30	珠海-澳门
2019.06.25	珠海-澳门
2019.07.30	珠海-澳门
2019.07.17	珠海-澳门-香港
2019.02.01	深圳-香港
2019.06.17	深圳-香港
2019.05.31	深圳-香港
2019.05.31	深圳-香港
2019.04.22	深圳-香港
2019.02.12	深圳-香港
2019.05.31	深圳-香港
2019.05.31	深圳-香港
2019.03.22	深圳-香港
2019.05.31	深圳-香港
2019.02.01	深圳-香港
2019.05.31	深圳-香港
2019.05.31	深圳-香港
2019.01.18	深圳-香港
2019.05.31	深圳-香港
2019.10.29	深圳-香港
2019.06.04	深圳-香港
2019.09.09	深圳-香港
2019.06.04	深圳-香港
2019.07.05	深圳-香港
2019.11.22	深圳-香港
2019.12.03	深圳-香港
2019.06.11	深圳-香港
2019.11.12	深圳-香港
2019.05.31	深圳-香港
2019.06.14	深圳-香港
2019.04.23	深圳-香港
2019.07.12	深圳-香港
2019.02.19	深圳-香港
2019.07.05	深圳-香港
2019.03.22	深圳-香港
2019.03.22	深圳-香港
2019.06.07	广州-深圳-香港
2019.08.20	广州-香港
2019.07.12	广州-香港
2019.12.10	广州-香港
2019.06.25	广州-香港
2019.06.25	广州-香港
2019.05.20	广州-香港
2019.06.25	广州-香港
2019.10.11	澳门-广州
2020.10.27	江门-香港
2020.07.21	深圳-香港
2020.05.29	深圳-香港
2020.05.26	深圳-香港
2020.12.01	深圳-香港
2020.09.11	深圳-香港
2020.01.03	深圳-香港
2020.04.07	深圳-香港
2020.07.07	深圳-香港
2020.09.15	深圳-香港
2020.10.02	深圳-香港
2020.04.03	深圳-香港
2020.05.08	深圳-香港
2020.11.20	深圳-香港
2020.11.10	深圳-香港
2020.09.18	深圳-香港
2020.02.11	深圳-香港
2020.08.25	深圳-香港
2020.09.11	深圳-香港
2020.06.12	深圳-香港
2020.08.11	深圳-香港
2020.02.11	深圳-香港
2020.02.14	深圳-香港
2020.06.12	深圳-香港
2020.12.01	深圳-香港
2020.05.05	深圳-香港
2020.12.25	深圳-香港
2020.12.11	深圳-香港
2020.06.12	深圳-香港
2020.06.09	深圳-香港
2020.11.27	深圳-香港
2020.01.07	深圳-香港
2020.05.05	深圳-香港
2020.01.14	深圳-香港
2020.10.20	深圳-香港
2020.03.31	深圳-香港
2020.05.05	深圳-香港
2020.08.18	深圳-香港
2020.11.20	深圳-香港
2020.08.04	澳门-深圳
2020.07.28	澳门-深圳
2020.04.28	广州-香港
2020.11.03	广州-香港
2020.06.26	广州-香港
2020.11.24	广州-香港
2020.04.28	广州-香港
2020.11.17	广州-香港
2020.01.14	广州-香港
2020.05.15	澳门-广州
2020.06.12	澳门-广州
2020.05.29	澳门-广州
2020.12.15	澳门-广州
2020.07.07	澳门-广州
2020.03.24	澳门-广州
2021.01.05	澳门-中山
2021.06.15	澳门-广州
2021.06.11	澳门-珠海
2021.08.17	澳门-珠海
2021.06.18	澳门-珠海
2021.01.05	澳门-珠海-香港
2021.04.16	深圳-香港
2021.06.01	深圳-香港
2021.04.09	深圳-香港
2021.05.25	深圳-香港
2021.04.09	深圳-香港
2021.09.17	深圳-香港
2021.02.12	深圳-香港
2021.02.09	深圳-香港
2021.07.13	深圳-香港
2021.03.02	深圳-香港
2021.02.12	深圳-香港
2021.01.15	深圳-香港
2021.05.28	深圳-香港
2021.07.27	深圳-香港
2021.03.02	深圳-香港
2021.06.18	深圳-香港
2021.04.09	深圳-香港
2021.03.30	深圳-香港
2021.08.20	深圳-香港
2021.05.21	深圳-香港
2021.01.12	深圳-香港
2021.07.06	深圳-香港
2021.04.16	深圳-香港
2021.11.19	深圳-香港
2021.08.31	深圳-香港
2021.07.09	深圳-香港
2021.12.03	澳门-深圳
2021.12.10	澳门-深圳
2021.01.05	广州-香港
2021.01.08	广州-香港
2021.12.21	广州-香港
2021.04.02	广州-香港
2021.10.22	广州-香港
2021.01.01	广州-香港
2021.03.12	广州-香港
2021.07.09	广州-香港
2021.03.26	广州-香港
2021.05.28	广州-香港
2021.07.23	澳门-广州
2021.07.23	澳门-广州
2021.08.10	澳门-广州
2021.08.10	澳门-广州
2021.12.03	澳门-广州
2021.12.21	澳门-广州
2021.10.22	澳门-广州
2022.01.28	澳门-广州
2022.01.21	广州-香港
2022.02.18	广州-香港
2022.02.08	广州-香港
2022.02.11	深圳-香港
2022.02.18	深圳-香港
2022.02.18	深圳-香港
2022.02.18	深圳-香港
2022.01.28	深圳-香港
2022.02.18	深圳-香港
2022.09.13	香港-澳门
2022.11.11	深圳-香港
2022.09.09	香港-珠海
2022.11.18	香港-佛山
2022.08.19	香港-佛山
2022.09.09	香港-珠海
2021.06.18;2022.12.06	香港-深圳
2022.06.21	香港-深圳
2020.03.27;2022.08.19	香港-佛山
2018.08.24;2022.12.27	香港-深圳
2022.12.02	香港-珠海
2020.11.10;2022.08.09	香港-深圳
2022.05.27	香港-深圳
2019.11.05;2022.11.15	香港-澳门
2022.06.21	香港-深圳
2022.09.16	香港-珠海
2022.12.27	香港-深圳
2022.11.04	香港-珠海

## Sheet: original data in English
Publication Date	Partners
2010.09.22	Shenzhen-Hong Kong
2010.08.18	Shenzhen-Hong Kong
2010.08.04	Shenzhen-Hong Kong
2010.09.08	Shenzhen-Hong Kong
2010.10.13	Guangzhou-Hong Kong
2010.05.14	Guangzhou-Hong Kong
2010.12.23	Dongguan-Hong Kong
2010.05.05	Dongguan-Hong Kong
2010.01.06	Dongguan-Hong Kong
2010.01.06	Dongguan-Hong Kong
2010.01.06	Dongguan-Hong Kong
2010.01.06	Dongguan-Hong Kong
2010.01.06	Dongguan-Hong Kong
2011.11.16	Dongguan-Hong Kong
2011.04.20	Shenzhen-Hong Kong
2011.06.01	Dongguan-Hong Kong
2011.08.10	Zhuhai-Hong Kong
2011.12.28	Shenzhen-Hong Kong
2011.09.21	Shenzhen-Hong Kong
2011.05.11	Shenzhen-Hong Kong
2011.09.28	Shenzhen-Hong Kong
2011.01.19	Shenzhen-Hong Kong
2012.08.08	Dongguan-Hong Kong
2012.05.30	Huizhou-Hong Kong
2012.04.25	Huizhou-Hong Kong
2012.01.18	Huizhou-Hong Kong
2012.11.16	Huizhou-Hong Kong
2012.07.04	Shenzhen-Hong Kong
2012.11.07	Dongguan-Hong Kong
2012.07.04	Shenzhen-Hong Kong
2012.03.14	Shenzhen-Hong Kong
2012.05.02	Shenzhen-Hong Kong
2012.07.18	Shenzhen-Hong Kong
2012.08.01	Macau-Guangzhou
2012.07.25	Dongguan-Hong Kong
2012.07.25	Shenzhen-Hong Kong
2012.07.25	Shenzhen-Hong Kong
2012.12.12	Shenzhen-Hong Kong
2012.09.19	Shenzhen-Hong Kong
2012.12.12	Shenzhen-Hong Kong
2012.07.04	Shenzhen-Hong Kong
2012.12.26	Shenzhen-Hong Kong
2012.01.11	Guangzhou-Hong Kong
2012.07.25	Shenzhen-Hong Kong
2013.03.06	Guangzhou-Hong Kong
2013.01.02	Dongguan-Hong Kong
2013.09.04	Shenzhen-Hong Kong
2013.02.13	Shenzhen-Hong Kong
2013.02.13	Shenzhen-Hong Kong
2013.03.06	Shenzhen-Hong Kong
2013.02.13	Shenzhen-Hong Kong
2013.02.13	Shenzhen-Hong Kong
2013.07.31	Jiangmen-Hong Kong
2013.07.10	Jiangmen-Hong Kong
2013.01.02	Jiangmen-Hong Kong
2013.02.20	Jiangmen-Hong Kong
2013.01.02	Jiangmen-Hong Kong
2013.01.02	Jiangmen-Hong Kong
2013.03.27	Jiangmen-Hong Kong
2013.02.27	Shenzhen-Hong Kong
2013.06.19	Shenzhen-Hong Kong
2013.08.14	Shenzhen-Hong Kong
2013.11.27	Shenzhen-Hong Kong
2013.08.14	Shenzhen-Hong Kong
2013.06.05	Dongguan-Hong Kong
2013.06.05	Dongguan-Hong Kong
2013.02.06	Shenzhen-Hong Kong
2013.11.27	Dongguan-Hong Kong
2013.04.10	Shenzhen-Hong Kong
2013.01.02	Hong Kong-Shenzhen-Huizhou
2013.08.07	Shenzhen-Hong Kong
2013.07.24	Macau-Shenzhen
2013.07.24	Macau-Shenzhen
2013.12.04	Dongguan-Hong Kong
2013.12.04	Dongguan-Hong Kong
2013.04.10	Zhongshan-Hong Kong
2013.03.13	Zhaoqing-Hong Kong
2013.05.29	Shenzhen-Hong Kong
2013.12.25	Shenzhen-Hong Kong
2013.07.03	Shenzhen-Hong Kong
2013.06.19	Shenzhen-Hong Kong
2013.02.06	Shenzhen-Hong Kong
2013.07.24	Shenzhen-Hong Kong
2013.11.27	Shenzhen-Hong Kong
2013.04.17	Shenzhen-Hong Kong
2013.04.03	Shenzhen-Hong Kong
2013.03.20	Shenzhen-Hong Kong
2013.09.25	Shenzhen-Hong Kong
2013.09.04	Shenzhen-Hong Kong
2013.10.16	Shenzhen-Hong Kong
2013.09.25	Shenzhen-Hong Kong
2013.07.24	Macau-Shenzhen
2013.07.24	Macau-Shenzhen
2013.01.23	Guangzhou-Hong Kong
2013.07.24	Guangzhou-Hong Kong
2014.04.16	Huizhou-Hong Kong
2014.03.12	Huizhou-Hong Kong
2014.05.21	Shenzhen-Hong Kong
2014.12.03	Shenzhen-Hong Kong
2014.11.19	Shenzhen-Hong Kong
2014.06.18	Shenzhen-Hong Kong
2014.07.09	Shenzhen-Hong Kong
2014.06.18	Shenzhen-Hong Kong
2014.07.09	Shenzhen-Hong Kong
2014.12.24	Guangzhou-Hong Kong
2014.11.05	Guangzhou-Hong Kong
2014.08.13	Guangzhou-Hong Kong
2014.11.05	Guangzhou-Hong Kong
2014.11.05	Guangzhou-Hong Kong
2014.08.06	Guangzhou-Hong Kong
2014.11.05	Guangzhou-Hong Kong
2014.12.24	Guangzhou-Hong Kong
2014.11.05	Guangzhou-Hong Kong
2014.01.01	Zhongshan-Hong Kong
2014.10.22	Dongguan-Hong Kong
2014.06.18	Macau-Guangzhou
2014.10.22	Dongguan-Hong Kong
2014.01.15	Dongguan-Hong Kong
2014.10.29	Dongguan-Hong Kong
2014.09.10	Guangzhou-Hong Kong
2014.07.02	Shenzhen-Hong Kong
2014.05.07	Shenzhen-Hong Kong
2014.08.06	Shenzhen-Hong Kong
2014.07.16	Shenzhen-Hong Kong
2014.07.16	Shenzhen-Hong Kong
2014.12.03	Shenzhen-Hong Kong
2014.08.11	Shenzhen-Hong Kong
2014.12.24	Shenzhen-Hong Kong
2014.08.06	Shenzhen-Hong Kong
2014.08.06	Shenzhen-Hong Kong
2014.04.02	Shenzhen-Hong Kong
2014.12.10	Shenzhen-Hong Kong
2014.11.05	Guangzhou-Hong Kong
2015.06.17	Huizhou-Hong Kong
2015.05.06	Dongguan-Hong Kong
2015.07.08	Shenzhen-Hong Kong
2015.04.15	Shenzhen-Hong Kong
2015.12.02	Shenzhen-Hong Kong
2015.12.16	Shenzhen-Hong Kong
2015.12.16	Shenzhen-Hong Kong
2015.12.23	Shenzhen-Hong Kong
2015.12.23	Shenzhen-Hong Kong
2015.01.07	Guangzhou-Hong Kong
2015.06.10	Dongguan-Hong Kong
2015.05.20	Shenzhen-Hong Kong
2015.04.29	Guangzhou-Hong Kong
2015.07.15	Dongguan-Hong Kong
2015.03.11	Macau-Dongguan
2015.11.18	Macau-Dongguan
2015.08.19	Macau-Dongguan
2015.11.18	Macau-Dongguan
2015.12.02	Macau-Dongguan
2015.12.09	Macau-Dongguan
2015.07.08	Macau-Dongguan
2015.08.19	Macau-Dongguan
2015.07.01	Macau-Dongguan
2015.07.01	Macau-Dongguan
2015.02.04	Macau-Dongguan
2015.04.01	Macau-Dongguan
2015.07.08	Dongguan-Hong Kong
2015.09.02	Dongguan-Hong Kong
2015.05.20	Macau-Dongguan
2015.02.04	Macau-Dongguan
2015.10.07	Jiangmen-Hong Kong
2015.10.07	Jiangmen-Hong Kong
2015.07.15	Jiangmen-Hong Kong
2015.10.07	Jiangmen-Hong Kong
2015.01.07	Guangzhou-Hong Kong
2015.03.11	Guangzhou-Hong Kong
2015.06.03	Shenzhen-Hong Kong
2015.09.30	Shenzhen-Hong Kong
2015.06.03	Shenzhen-Hong Kong
2015.05.25	Shenzhen-Hong Kong
2015.12.23	Shenzhen-Hong Kong
2015.11.18	Shenzhen-Hong Kong
2015.07.06	Shenzhen-Hong Kong
2015.04.15	Shenzhen-Hong Kong
2015.03.09	Shenzhen-Hong Kong
2015.04.15	Shenzhen-Hong Kong
2015.11.18	Shenzhen-Hong Kong
2015.01.07	Shenzhen-Hong Kong
2015.09.16	Shenzhen-Hong Kong
2015.03.11	Shenzhen-Hong Kong
2015.10.28	Shenzhen-Hong Kong
2015.03.18	Shenzhen-Hong Kong
2015.04.15	Shenzhen-Hong Kong
2015.12.30	Shenzhen-Hong Kong
2015.03.11	Shenzhen-Hong Kong
2015.05.27	Shenzhen-Hong Kong
2015.04.15	Shenzhen-Hong Kong
2015.12.16	Shenzhen-Hong Kong
2015.01.21	Shenzhen-Hong Kong
2015.09.30	Shenzhen-Hong Kong
2015.03.04	Shenzhen-Hong Kong
2015.12.09	Shenzhen-Hong Kong
2015.04.15	Shenzhen-Hong Kong
2015.12.09	Shenzhen-Hong Kong
2015.11.11	Shenzhen-Hong Kong
2015.04.15	Shenzhen-Hong Kong
2015.07.27	Shenzhen-Hong Kong
2015.03.16;	Shenzhen-Hong Kong
2015.09.16	Shenzhen-Hong Kong
2015.03.04	Shenzhen-Hong Kong
2015.10.07	Shenzhen-Hong Kong
2015.11.11	Shenzhen-Hong Kong
2015.07.29	Shenzhen-Hong Kong
2015.09.30	Shenzhen-Hong Kong
2015.09.02	Shenzhen-Hong Kong
2015.12.30	Shenzhen-Hong Kong
2015.12.09	Shenzhen-Hong Kong
2015.08.26	Shenzhen-Hong Kong
2016.05.11	Huizhou-Hong Kong
2016.03.30	Huizhou-Hong Kong
2016.04.20	Dongguan-Hong Kong
2016.04.06	Dongguan-Hong Kong
2016.04.13	Shenzhen-Hong Kong
2016.08.17	Dongguan-Hong Kong
2016.07.29	Dongguan-Hong Kong
2016.02.17	Jiangmen-Hong Kong
2016.02.17	Jiangmen-Hong Kong
2016.03.23	Jiangmen-Hong Kong
2016.05.11	Jiangmen-Hong Kong
2016.05.11	Jiangmen-Hong Kong
2016.05.11	Jiangmen-Hong Kong
2016.01.06	Shenzhen-Hong Kong
2016.06.01	Shenzhen-Hong Kong
2016.01.13	Dongguan-Hong Kong
2016.04.06	Macau-Dongguan
2016.01.20	Macau-Dongguan
2016.04.20	Dongguan-Hong Kong
2016.10.05	Dongguan-Hong Kong
2016.09.07	Guangzhou-Hong Kong
2016.08.24	Shenzhen-Hong Kong
2016.10.12	Shenzhen-Hong Kong
2016.12.28	Shenzhen-Hong Kong
2016.01.06	Shenzhen-Hong Kong
2016.01.13	Shenzhen-Hong Kong
2016.08.16	Shenzhen-Hong Kong
2016.12.13	Shenzhen-Hong Kong
2016.04.27	Shenzhen-Hong Kong
2016.11.02	Shenzhen-Hong Kong
2016.06.01	Shenzhen-Hong Kong
2016.09.07	Shenzhen-Hong Kong
2016.08.31	Shenzhen-Hong Kong
2016.04.20	Shenzhen-Hong Kong
2016.10.04	Shenzhen-Hong Kong
2016.11.30	Guangzhou-Hong Kong
2016.11.09	Guangzhou-Hong Kong
2016.07.06	Macau-Guangzhou
2016.11.23	Macau-Guangzhou
2017.05.05	Huizhou-Hong Kong
2017.03.01	Huizhou-Hong Kong
2017.02.01	Shenzhen-Hong Kong
2017.12.29	Shenzhen-Hong Kong
2017.11.07	Macau-Guangzhou
2017.07.04	Macau-Zhuhai
2017.12.22	Macau-Zhuhai
2017.12.08	Shenzhen-Hong Kong
2017.02.14	Shenzhen-Hong Kong
2017.11.10	Shenzhen-Hong Kong
2017.01.18	Shenzhen-Hong Kong
2017.04.12	Shenzhen-Hong Kong
2017.04.11	Shenzhen-Hong Kong
2017.03.08	Shenzhen-Hong Kong
2017.05.03	Shenzhen-Hong Kong
2017.12.19	Shenzhen-Hong Kong
2017.03.14	Shenzhen-Hong Kong
2017.05.31	Shenzhen-Hong Kong
2017.04.18	Shenzhen-Hong Kong
2017.01.04	Shenzhen-Hong Kong
2017.02.22	Shenzhen-Hong Kong
2017.01.11	Shenzhen-Hong Kong
2017.11.24	Guangzhou-Hong Kong
2017.05.24	Guangzhou-Hong Kong
2017.05.31	Guangzhou-Hong Kong
2017.05.31	Guangzhou-Hong Kong
2017.12.29	Guangzhou-Hong Kong
2017.07.11	Guangzhou-Hong Kong
2017.05.31	Guangzhou-Hong Kong
2017.12.29	Guangzhou-Hong Kong
2017.07.28	Guangzhou-Hong Kong
2017.05.31	Macau-Guangzhou
2018.09.11	Shenzhen-Hong Kong
2018.04.24	Huizhou-Hong Kong
2018.11.16	Shenzhen-Hong Kong
2018.07.06	Dongguan-Hong Kong
2018.07.06	Dongguan-Hong Kong
2018.09.11	Dongguan-Hong Kong
2018.09.18	Guangzhou-Hong Kong
2018.05.15	Dongguan-Hong Kong
2018.09.18	Guangzhou-Hong Kong
2018.06.26	Dongguan-Hong Kong
2018.09.10	Dongguan-Hong Kong
2018.06.26	Dongguan-Hong Kong
2018.08.07	Macau-Zhuhai
2018.12.07	Macau-Zhuhai
2018.09.17	Macau-Zhuhai
2018.03.27	Shenzhen-Hong Kong
2018.07.13	Shenzhen-Hong Kong
2018.08.14	Shenzhen-Hong Kong
2018.07.10	Shenzhen-Hong Kong
2018.03.07	Shenzhen-Hong Kong
2018.05.11	Shenzhen-Hong Kong
2018.03.12	Shenzhen-Hong Kong
2018.01.12	Shenzhen-Hong Kong
2018.07.06	Shenzhen-Hong Kong
2018.02.13	Shenzhen-Hong Kong
2018.06.22	Shenzhen-Hong Kong
2018.03.16	Shenzhen-Hong Kong
2018.07.10	Shenzhen-Hong Kong
2018.02.09	Shenzhen-Hong Kong
2018.07.10	Shenzhen-Hong Kong
2018.07.06	Shenzhen-Hong Kong
2018.07.10	Shenzhen-Hong Kong
2018.03.27	Shenzhen-Hong Kong
2018.07.24	Shenzhen-Hong Kong
2018.02.23	Guangzhou-Hong Kong
2018.02.23	Guangzhou-Hong Kong
2018.02.23	Guangzhou-Hong Kong
2018.05.04	Macau-Guangzhou
2018.11.06	Macau-Guangzhou
2019.08.27	Jiangmen-Hong Kong
2019.08.27	Jiangmen-Hong Kong
2019.05.07	Jiangmen-Hong Kong
2019.03.01	Shenzhen-Hong Kong
2019.06.11	Hong Kong-Macau
2019.08.23	Shenzhen-Hong Kong
2019.05.21	Hong Kong-Foshan
2019.05.21	Hong Kong-Foshan
2019.01.01	Guangzhou-Hong Kong
2019.12.30	Guangzhou-Hong Kong
2019.01.14	Dongguan-Hong Kong
2019.04.30	Dongguan-Hong Kong
2019.01.11	Dongguan-Hong Kong
2019.05.24	Dongguan-Hong Kong
2019.02.15	Dongguan-Hong Kong
2019.06.17	Guangzhou-Hong Kong
2019.08.16	Dongguan-Hong Kong
2019.05.06	Guangzhou-Hong Kong
2019.12.30	Guangzhou-Hong Kong
2019.12.30	Guangzhou-Hong Kong
2019.06.04	Dongguan-Hong Kong
2019.12.30	Guangzhou-Hong Kong
2019.12.30	Guangzhou-Hong Kong
2019.12.30	Guangzhou-Hong Kong
2019.04.26	Dongguan-Hong Kong
2019.12.23	Guangzhou-Hong Kong
2019.02.01	Dongguan-Hong Kong
2019.06.21	Zhongshan-Macau
2019.06.25	Zhongshan-Macau
2019.05.17	Zhongshan-Macau
2019.07.12	Macau-Zhuhai
2019.08.06	Macau-Zhuhai
2019.07.30	Macau-Zhuhai
2019.06.25	Macau-Zhuhai
2019.07.30	Macau-Zhuhai
2019.07.17	Zhuhai-Macau-Hong Kong
2019.02.01	Shenzhen-Hong Kong
2019.06.17	Shenzhen-Hong Kong
2019.05.31	Shenzhen-Hong Kong
2019.05.31	Shenzhen-Hong Kong
2019.04.22	Shenzhen-Hong Kong
2019.02.12	Shenzhen-Hong Kong
2019.05.31	Shenzhen-Hong Kong
2019.05.31	Shenzhen-Hong Kong
2019.03.22	Shenzhen-Hong Kong
2019.05.31	Shenzhen-Hong Kong
2019.02.01	Shenzhen-Hong Kong
2019.05.31	Shenzhen-Hong Kong
2019.05.31	Shenzhen-Hong Kong
2019.01.18	Shenzhen-Hong Kong
2019.05.31	Shenzhen-Hong Kong
2019.10.29	Shenzhen-Hong Kong
2019.06.04	Shenzhen-Hong Kong
2019.09.09	Shenzhen-Hong Kong
2019.06.04	Shenzhen-Hong Kong
2019.07.05	Shenzhen-Hong Kong
2019.11.22	Shenzhen-Hong Kong
2019.12.03	Shenzhen-Hong Kong
2019.06.11	Shenzhen-Hong Kong
2019.11.12	Shenzhen-Hong Kong
2019.05.31	Shenzhen-Hong Kong
2019.06.14	Shenzhen-Hong Kong
2019.04.23	Shenzhen-Hong Kong
2019.07.12	Shenzhen-Hong Kong
2019.02.19	Shenzhen-Hong Kong
2019.07.05	Shenzhen-Hong Kong
2019.03.22	Shenzhen-Hong Kong
2019.03.22	Shenzhen-Hong Kong
2019.06.07	Guangzhou-Shenzhen-Hong Kong
2019.08.20	Guangzhou-Hong Kong
2019.07.12	Guangzhou-Hong Kong
2019.12.10	Guangzhou-Hong Kong
2019.06.25	Guangzhou-Hong Kong
2019.06.25	Guangzhou-Hong Kong
2019.05.20	Guangzhou-Hong Kong
2019.06.25	Guangzhou-Hong Kong
2019.10.11	Macau-Guangzhou
2020.10.27	Jiangmen-Hong Kong
2020.07.21	Shenzhen-Hong Kong
2020.05.29	Shenzhen-Hong Kong
2020.05.26	Shenzhen-Hong Kong
2020.12.01	Shenzhen-Hong Kong
2020.09.11	Shenzhen-Hong Kong
2020.01.03	Shenzhen-Hong Kong
2020.04.07	Shenzhen-Hong Kong
2020.07.07	Shenzhen-Hong Kong
2020.09.15	Shenzhen-Hong Kong
2020.10.02	Shenzhen-Hong Kong
2020.04.03	Shenzhen-Hong Kong
2020.05.08	Shenzhen-Hong Kong
2020.11.20	Shenzhen-Hong Kong
2020.11.10	Shenzhen-Hong Kong
2020.09.18	Shenzhen-Hong Kong
2020.02.11	Shenzhen-Hong Kong
2020.08.25	Shenzhen-Hong Kong
2020.09.11	Shenzhen-Hong Kong
2020.06.12	Shenzhen-Hong Kong
2020.08.11	Shenzhen-Hong Kong
2020.02.11	Shenzhen-Hong Kong
2020.02.14	Shenzhen-Hong Kong
2020.06.12	Shenzhen-Hong Kong
2020.12.01	Shenzhen-Hong Kong
2020.05.05	Shenzhen-Hong Kong
2020.12.25	Shenzhen-Hong Kong
2020.12.11	Shenzhen-Hong Kong
2020.06.12	Shenzhen-Hong Kong
2020.06.09	Shenzhen-Hong Kong
2020.11.27	Shenzhen-Hong Kong
2020.01.07	Shenzhen-Hong Kong
2020.05.05	Shenzhen-Hong Kong
2020.01.14	Shenzhen-Hong Kong
2020.10.20	Shenzhen-Hong Kong
2020.03.31	Shenzhen-Hong Kong
2020.05.05	Shenzhen-Hong Kong
2020.08.18	Shenzhen-Hong Kong
2020.11.20	Shenzhen-Hong Kong
2020.08.04	Macau-Shenzhen
2020.07.28	Macau-Shenzhen
2020.04.28	Guangzhou-Hong Kong
2020.11.03	Guangzhou-Hong Kong
2020.06.26	Guangzhou-Hong Kong
2020.11.24	Guangzhou-Hong Kong
2020.04.28	Guangzhou-Hong Kong
2020.11.17	Guangzhou-Hong Kong
2020.01.14	Guangzhou-Hong Kong
2020.05.15	Macau-Guangzhou
2020.06.12	Macau-Guangzhou
2020.05.29	Macau-Guangzhou
2020.12.15	Macau-Guangzhou
2020.07.07	Macau-Guangzhou
2020.03.24	Macau-Guangzhou
2021.01.05	Macau-Zhongshan
2021.06.15	Macau-Guangzhou
2021.06.11	Macau-Zhuhai
2021.08.17	Macau-Zhuhai
2021.06.18	Macau-Zhuhai
2021.01.05	Zhuhai-Macau-Hong Kong
2021.04.16	Shenzhen-Hong Kong
2021.06.01	Shenzhen-Hong Kong
2021.04.09	Shenzhen-Hong Kong
2021.05.25	Shenzhen-Hong Kong
2021.04.09	Shenzhen-Hong Kong
2021.09.17	Shenzhen-Hong Kong
2021.02.12	Shenzhen-Hong Kong
2021.02.09	Shenzhen-Hong Kong
2021.07.13	Shenzhen-Hong Kong
2021.03.02	Shenzhen-Hong Kong
2021.02.12	Shenzhen-Hong Kong
2021.01.15	Shenzhen-Hong Kong
2021.05.28	Shenzhen-Hong Kong
2021.07.27	Shenzhen-Hong Kong
2021.03.02	Shenzhen-Hong Kong
2021.06.18	Shenzhen-Hong Kong
2021.04.09	Shenzhen-Hong Kong
2021.03.30	Shenzhen-Hong Kong
2021.08.20	Shenzhen-Hong Kong
2021.05.21	Shenzhen-Hong Kong
2021.01.12	Shenzhen-Hong Kong
2021.07.06	Shenzhen-Hong Kong
2021.04.16	Shenzhen-Hong Kong
2021.11.19	Shenzhen-Hong Kong
2021.08.31	Shenzhen-Hong Kong
2021.07.09	Shenzhen-Hong Kong
2021.12.03	Macau-Shenzhen
2021.12.10	Macau-Shenzhen
2021.01.05	Guangzhou-Hong Kong
2021.01.08	Guangzhou-Hong Kong
2021.12.21	Guangzhou-Hong Kong
2021.04.02	Guangzhou-Hong Kong
2021.10.22	Guangzhou-Hong Kong
2021.01.01	Guangzhou-Hong Kong
2021.03.12	Guangzhou-Hong Kong
2021.07.09	Guangzhou-Hong Kong
2021.03.26	Guangzhou-Hong Kong
2021.05.28	Guangzhou-Hong Kong
2021.07.23	Macau-Guangzhou
2021.07.23	Macau-Guangzhou
2021.08.10	Macau-Guangzhou
2021.08.10	Macau-Guangzhou
2021.12.03	Macau-Guangzhou
2021.12.21	Macau-Guangzhou
2021.10.22	Macau-Guangzhou
2022.01.28	Macau-Guangzhou
2022.01.21	Guangzhou-Hong Kong
2022.02.18	Guangzhou-Hong Kong
2022.02.08	Guangzhou-Hong Kong
2022.02.11	Shenzhen-Hong Kong
2022.02.18	Shenzhen-Hong Kong
2022.02.18	Shenzhen-Hong Kong
2022.02.18	Shenzhen-Hong Kong
2022.01.28	Shenzhen-Hong Kong
2022.02.18	Shenzhen-Hong Kong
2022.09.13	Hong Kong-Macau
2022.11.11	Shenzhen-Hong Kong
2022.09.09	Hong Kong-Zhuhai
2022.11.18	Hong Kong-Foshan
2022.08.19	Hong Kong-Foshan
2022.09.09	Hong Kong-Zhuhai
2021.06.18;2022.12.06	Hong Kong-Shenzhen
2022.06.21	Hong Kong-Shenzhen
2020.03.27;2022.08.19	Hong Kong-Foshan
2018.08.24;2022.12.27	Hong Kong-Shenzhen
2022.12.02	Hong Kong-Zhuhai
2020.11.10;2022.08.09	Hong Kong-Shenzhen
2022.05.27	Hong Kong-Shenzhen
2019.11.05;2022.11.15	Hong Kong-Macau
2022.06.21	Hong Kong-Shenzhen
2022.09.16	Hong Kong-Zhuhai
2022.12.27	Hong Kong-Shenzhen
2022.11.04	Hong Kong-Zhuhai
